# Supplementary material for: Using stable isotope (δ13C, δ15N) values from feces and breath to infer shorebird diets
Source: Oecologia. 2022 Sep 20;200(1-2):23–35. doi: 10.1007/s00442-022-05257-x (PMC9547797; doi:10.1007/s00442-022-05257-x)
Supplement: Supplementary file 2 — Supplementary file2 (XLSX 20 KB) [file 442_2022_5257_MOESM2_ESM.xlsx]

## Sheet: Sup 1 Body mass
	Supplementary Table 1 Body mass of the captive birds, Red-necked stint (Calidris ruficollis) during the experiment
		Body mass
		g
		mean	SD	n
	Bird A	28.4812	3.21023	80
	Bird B	26.005	1.96842	80
	Bird C	26.2762	1.61302	80
	Bird D	25.9029	2.05814	70
	Bird E	27.2295	1.67257	44

## Sheet: Sup 2 Species
	Supplementary Table 2 List of captured species at Torinoumi tidal flat, Japan
	Abbreviation	Species
	Sandpipers
	LTS	Long-toed Stint	Calidris subminuta
	TMS	Temminck’s Stint	C. temminckii
	RNS	Red-necked Stint	C. ruficollis
	SL	Sanderling	C. alba
	DL	Dunlin	C. alpina
	STS	Sharp-tailed Sandpiper	C. acuminata
	GK	Great Knot	C. tenuirostris
	BBS	Broad-billed Sandpiper	Limicola falcinellus
	RTS	Ruddy Turnstone	Arenaria interpres
	Shanks
	MS	Marsh Sandpiper	Tringa stagnatilis
	RS	Red Shank	T. Totanus
	GTT	Grey-tailed Tattler	T. brevipes
	CG	Common Greenshank	T. nebularia
	CS	Common Sandpiper	Actitis hypoleucos
	TS	Terek Sandpiper	Xenus cinereus
	Snipes and Godwits
	CSP	Common Snipe	Gallinago gallinago
	LS	Latham’s Snipe	G. hardwickii
	BAR	Bar-tailed Godwit	Limosa lapponica
	BTG	Black-tailed Godwit	Limosa limosa
	WB	Whimbrel	Numenius phaeopus
	Plovers
	KP	Kentish Plover	Charadrius alexandrines
	LRP	Little Ringed Plover	C. dubius
	LSP	Lesser Sand Plover	C. mongolus
	GSP	Greater Sand Plover	C. Leschenaultii
	GP	Grey Plover	Pluvialis squatarola
	PGP	Pacific Golden Plover	Pluvialis fulva

## Sheet: Sup 3 Correlation
	Supplementary Table 3 Regression equations between feces and blood
	Y	X	Intercept			Slope
			mean	SE	P	mean	SE	P	R2
	Feces δ13C	Plasma δ13C	-2.679	1.59346	0.1	0.89526	0.07987	<0.00001	0.749
	Feces δ15N	Plasma δ15N	-2.47029	0.97967	0.0153	0.97917	0.08252	<0.00001	0.758
	Feces δ13C	Blood Cell δ13C	-13.3096	2.3171	<0.00001	0.3634	0.1148	0.00264	0.167
	Feces δ15N	Blood Cell δ15N	2.5248	1.0396	0.0184	0.6829	0.1058	<0.00001	0.427
	Feces δ13C	Whole Blood δ13C	-11.0107	1.8858	<0.00001	0.4586	0.104	0.000159	0.428
	Feces δ15N	Whole Blood δ15N	1.7012	1.2543	0.187	0.7245	0.1166	<0.00001	0.607

## Sheet: Sup 4 Summary
		Supplementary Table 4 Characteristics of shorebird tissues/samples for the diet analysis using stable isotope data
		Tissues/sample portions	Target for investigation	Turnover rate of tissues/samples	Easiness of sampling	Sucrifice/stress for birds	Uncertainty in discrimination factor for stable isotope values	Identification of individual birds
		Muscle	assimilated diet	months	easy if sacrificing	often sacrificing	well studied / moderate	identifiable with capture
		Blood	assimilated diet	days to weeks	need skills	often stressful	well studied / moderate	identifiable with capture
		Liver	assimilated diet	days	easy if sacrificing	sacrificing	well studied / moderate	identifiable with capture
		Feather	assimilated diet	months to years	esay	less stressful even when captured	well studied / large	difficult without capture
		Stomach content	ingested diet	hours to days	need skills	rather stressful	less studied / theoretically no discrimination / containing tentatively ingested (unwanted) materials	identifiable with capture
		Breath	ingested and oxidated diet / carbon only	minutes to hours	need skills	rather stressful	less studied / depended on oxidated macronutrients (larger in lipids) and endogenous lipid and protein stores if oxidated	identifiable with capture
		Feces	ingested diet	minutes to hours	easy	less stressful even when captured	less studied / theoretically no discrimination / biased to relatively indigestible food sources	difficult without capture
		Turnover rate, see muscle: Hobson and Clark (1992a), blood: Peterson and Fry (1987); Hobson and Clark (1992a); Evans-Ogden et al. (2004); Podlesack et al. 2005; Lourenco 2015, liver: Hobson and Clark (1992a); Evans-Ogden et al. (2004); Podlesak et al. (2005), Feather: Bearhop et al. 2002; Hobson and Barlein, 2003, stomach content: Kuwae et al (2008), breath: Hatch et al. 2002, Podlesack et al. (2…
