# Supplementary material for: Using stable isotope (δ13C, δ15N) values from feces and breath to infer shorebird diets
Source: Oecologia. 2022 Sep 20;200(1-2):23–35. doi: 10.1007/s00442-022-05257-x (PMC9547797; doi:10.1007/s00442-022-05257-x)
Supplement: Supplementary file 3 — Supplementary file3 (XLSX 68 KB) [file 442_2022_5257_MOESM3_ESM.xlsx]

## Sheet: Table 1_IFEF_food
food type	treatment	C/N molar ratio	δ15N(‰)	δ13C(‰)
cereal	bulk	11.433	6.24519	-26.5575
cereal	bulk	11.8694	6.29116	-26.5866
cereal	bulk	11.6307	6.15358	-26.6343
cereal	bulk	11.3917	6.43291	-26.4577
cereal	bulk	11.7513	6.06271	-26.6121
cereal	bulk	11.1765	6.3387	-26.7089
cereal	bulk	11.3961	6.10793	-26.8156
cereal	bulk	11.3191	6.05352	-26.8194
cereal	bulk	10.9112	6.19024	-26.9018
cereal	bulk	11.5355	5.94313	-26.9343
cereal	lipid removal	9.52046	6.09115	-25.0838
cereal	lipid removal	9.17089	6.5364	-25.0961
cereal	lipid removal	9.33182	6.24485	-25.1083
cereal	lipid removal	9.00144	6.58014	-24.9525
cereal	lipid removal	9.64583	6.15886	-25.2132
cereal	lipid removal	8.95086	6.10031	-25.1163
cereal	lipid removal	9.15933	6.13533	-25.1752
cereal	lipid removal	9.15746	6.26807	-25.156
cereal	lipid removal	9.17305	6.09245	-25.2406
cereal	lipid removal	9.28695	6.13537	-25.3191
fish	bulk	5.7874	10.4718	-20.7387
fish	bulk	6.19001	10.9694	-20.5056
fish	bulk	6.35244	10.6323	-20.6924
fish	bulk	6.36826	10.5919	-20.7332
fish	bulk	6.26052	10.7211	-20.6385
fish	lipid removal	4.81185	10.5867	-19.8211
fish	lipid removal	5.30906	10.5855	-19.6155
fish	lipid removal	5.39866	10.5537	-19.7559
fish	lipid removal	5.15671	10.3733	-19.6987
fish	lipid removal	5.44768	10.3702	-19.8548

## Sheet: Table 1_IFEF_breath
year	month	day	bird ID	food type	δ13C(‰)
2019	1	23	Bird A	cereal	-26.1933
2019	1	23	Bird A	cereal	-28.5559
2019	1	23	Bird A	cereal	-27.9126
2019	1	23	Bird C	cereal	-28.1812
2019	1	23	Bird C	cereal	-29.0239
2019	1	23	Bird C	cereal	-29.1131
2019	1	23	Bird B	cereal	-27.7997
2019	1	23	Bird B	cereal	-28.3698
2019	1	23	Bird B	cereal	-29.5077
2019	1	24	Bird A	fish	-26.1968
2019	1	24	Bird A	fish	-27.2245
2019	1	24	Bird A	fish	-26.3632
2019	1	24	Bird A	fish	-27.6975
2019	1	25	Bird A	fish	-25.2965
2019	1	25	Bird A	fish	-26.1248
2019	1	25	Bird C	fish	-25.8441
2019	1	25	Bird C	fish	-25.9288
2019	1	28	Bird C	fish	-24.409
2019	1	28	Bird C	fish	-22.9753
2019	1	24	Bird B	fish	-26.2427
2019	1	24	Bird B	fish	-27.2218
2019	1	24	Bird B	fish	-27.0467
2019	1	24	Bird B	fish	-27.7083
2019	1	25	Bird B	fish	-26.5231
2019	1	25	Bird B	fish	-27.2922
2019	2	5	Bird A	cereal	-26.6177
2019	2	5	Bird A	cereal	-27.8386
2019	2	6	Bird A	cereal	-27.9068
2019	2	6	Bird A	cereal	-28.7594
2019	2	7	Bird A	cereal	-27.1621
2019	2	7	Bird A	cereal	-28.6962
2019	2	4	Bird B	cereal	-28.4712
2019	2	4	Bird B	cereal	-29.0903
2019	2	5	Bird B	cereal	-27.4914
2019	2	5	Bird B	cereal	-28.5579
2019	2	6	Bird B	cereal	-27.9897
2019	2	6	Bird B	cereal	-29.074
2019	2	7	Bird B	cereal	-28.8201
2019	2	7	Bird B	cereal	-29.3082
2019	2	8	Bird B	cereal	-28.1577
2019	2	8	Bird B	cereal	-29.0214

## Sheet: Table 2_IFEF_feces
year	month	day	C/N molar ratio	δ15N(‰)	δ13C(‰)
2013	10	8	5.69324	7.14246	-24.8754
2013	10	8	5.32485	7.17573	-26.0026
2013	10	8	6.80607	7.17133	-25.3545
2013	10	8	4.81182	9.49371	-24.7042
2013	10	8	5.39808	7.01817	-25.6011
2013	10	8	2.51464	10.3176	-23.5623
2013	10	8	2.46753	8.2472	-26.4077
2013	10	8	4.28362	7.87233	-24.6501
2013	10	8	2.97214	6.73677	-25.9583
2013	10	15	10.6374	6.83333	-25.3541
2013	10	15	10.7664	6.87668	-25.4536
2013	10	15	9.76771	7.72472	-25.2276
2013	10	15	6.8497	7.94047	-24.7535
2013	10	15	6.51049	6.7929	-24.9237
2013	10	15	5.2846	7.06937	-24.8613
2013	10	15	7.2484	6.98476	-24.8377
2013	10	15	7.96325	7.15012	-24.9161
2013	10	15	10.378	7.53857	-24.9179
2013	10	15	5.59548	7.42435	-24.8485
2013	10	15	7.2177	7.21303	-24.6711
2013	10	15	5.95043	7.23261	-24.9679
2013	10	15	6.22124	7.42064	-24.8662
2013	10	15	3.96731	6.93408	-25.2819
2013	10	15	9.45162	8.1886	-24.8291
2013	11	11	6.96168	6.28588	-24.9595
2013	11	11	7.63161	6.80663	-24.8987
2013	11	11	3.87801	7.49668	-25.1944
2013	11	11	4.03789	6.56713	-24.8989
2013	11	11	5.84576	7.5979	-24.9494
2013	11	11	3.6466	6.61257	-24.7899
2013	11	11	4.27156	6.57382	-25.1492
2013	11	11	5.42207	6.63524	-24.6475
2013	11	11	6.2318	6.44049	-24.8879
2013	11	11	7.00856	7.69335	-24.0433
2013	11	15	3.83415	8.53309	-24.5191
2013	11	15	5.87346	7.09857	-24.9064
2013	11	15	2.51476	7.66278	-24.7011
2013	11	15	8.60679	7.2735	-25.1559
2013	11	15	7.45338	7.81861	-24.7589
2013	11	15	8.24893	7.75564	-24.6709
2013	11	15	3.94537	7.68033	-24.5656
2013	11	15	4.55932	7.81909	-24.8814
2013	11	15	2.04015	6.98931	-24.279
2013	11	15	2.28006	7.53374	-24.3858
2014	2	3	2.4678	7.03234	-24.8902
2014	2	3	6.41471	6.874	-24.9655
2014	2	3	8.32453	7.30242	-24.8624
2014	2	3	5.24567	6.28195	-24.6406
2014	2	3	2.70813	6.66981	-24.6294
2014	2	3	3.41414	7.09684	-24.9412
2014	2	3	2.84964	6.87666	-24.4812
2014	2	3	2.04955	6.54415	-23.963
2014	2	3	4.2999	6.93828	-24.8741
2014	2	3	5.76335	6.31268	-24.9908
2014	2	3	4.87901	7.13201	-24.2927
2014	2	3	8.56306	7.16314	-25.1318
2014	2	3	6.4355	7.37706	-24.8691
2014	2	3	9.59148	7.36806	-25.0963
2014	2	3	7.0148	6.47216	-25.555
2014	2	3	6.43264	6.81546	-25.1102
2014	2	3	6.41533	7.68832	-24.5759
2014	2	3	4.24765	7.21639	-25.0645
2014	2	3	7.94794	7.51761	-24.9362
2014	2	3	5.77207	6.56635	-25.1693
2014	4	16	3.51217	7.06263	-24.6731
2014	4	16	4.20189	7.2794	-24.6405
2014	4	16	4.42293	6.9748	-24.9524
2014	4	16	4.35943	7.3655	-24.7196
2014	4	16	5.21606	7.19874	-24.8154
2014	4	16	2.947	7.14124	-24.7782
2014	4	16	4.61948	6.86812	-25.193
2014	4	16	5.42652	7.34605	-25.4617
2014	4	16	5.14143	7.38939	-25.4142
2014	4	16	3.38041	6.75533	-25.0076
2014	4	16	4.15876	7.05997	-24.5744
2014	4	16	3.25682	7.89221	-24.1826
2014	4	16	5.21698	7.53713	-25.4847
2014	4	16	2.29228	6.5624	-24.1502
2014	4	16	4.45367	7.54234	-24.9867
2014	4	16	2.75359	6.87027	-24.455
2014	4	16	4.20319	7.41569	-25.0709
2014	4	16	3.90475	7.66643	-24.5591
2014	4	16	5.56891	7.00291	-24.3075
2014	4	16	4.62714	7.33658	-25.52
2014	4	16	6.54458	8.71084	-20.0185
2014	4	16	5.52924	7.90496	-23.4121
2014	4	16	6.01114	8.0469	-23.0129
2014	4	16	6.15608	8.05932	-23.872
2014	4	16	5.97415	7.0481	-24.072
2014	4	16	6.96628	8.33807	-24.1797
2014	4	16	7.48312	8.10345	-24.678
2014	4	16	5.96027	7.37891	-22.527
2014	4	16	6.02312	7.14778	-24.1587
2014	4	16	7.74051	7.71868	-24.4594
2014	7	10	10.1979	7.90856	-24.9286
2014	7	10	8.07255	7.92954	-24.2938
2014	7	10	9.83269	7.74125	-24.2167
2014	7	10	5.91538	7.19059	-24.9582
2014	7	10	6.54239	7.24985	-24.8569
2014	7	10	5.32762	6.92461	-25.0054
2014	7	10	6.12274	6.69505	-25.1155
2014	7	10	3.96563	6.46499	-25.0299
2014	7	10	4.44183	6.98302	-25.0277
2014	7	10	6.92597	7.31535	-24.6912
2014	7	10	5.36494	7.0339	-25.3997
2014	7	10	2.85083	6.24582	-24.5379
2014	7	10	5.28167	6.768	-25.1719
2014	7	10	4.86384	7.16963	-25.2275
2014	7	10	2.15062	7.93984	-25.2239
2014	7	10	1.80264	6.44515	-23.8401
2014	7	10	6.91869	7.17826	-24.8407
2014	7	10	2.19904	6.77931	-23.5802
2014	7	10	3.61866	7.0522	-24.0102
2014	7	10	2.48616	6.51774	-24.0659
2014	7	10	2.03006	6.4636	-24.9496
2014	11	21	4.02822	6.48927	-24.5099
2014	11	21	6.35684	5.90653	-24.9
2014	11	21	4.0551	6.44433	-24.3482
2014	11	21	5.34866	6.58067	-24.6812
2014	11	21	4.19168	6.39274	-24.2379
2014	11	21	5.50964	6.86085	-24.4371
2014	11	21	5.37312	6.73711	-24.3394
2014	11	21	5.57061	6.51566	-24.6377
2014	11	21	5.23491	6.09976	-24.3289
2014	11	21	6.97253	6.38757	-24.5882
2014	11	21	5.57315	6.54638	-24.7123
2014	11	21	5.30005	6.30858	-24.6149
2014	11	21	7.21696	7.00131	-24.8221
2014	11	21	4.4734	6.82188	-24.7725
2014	11	21	6.04766	6.89505	-24.9362
2014	11	21	4.24737	7.09204	-24.2315
2014	11	21	6.12549	6.99603	-24.2889
2014	11	21	6.99434	7.07653	-24.658
2014	11	21	7.17741	7.25527	-24.4348
2014	11	21	9.81734	7.39917	-24.1852
2015	2	5	4.98963	6.20514	-24.2614
2015	2	5	2.93104	6.66328	-23.6193
2015	2	5	3.91234	6.44215	-24.2892
2015	2	5	2.11102	5.90871	-24.256
2015	2	5	4.96327	6.50625	-24.046
2015	2	5	6.83171	6.57637	-24.3699
2015	2	5	5.37863	6.27734	-23.2985
2015	2	5	5.63871	6.45263	-24.4452
2015	2	5	8.57805	7.54232	-24.1524
2015	2	5	3.6237	6.5127	-23.8334
2015	2	5	3.10498	6.88446	-24.1166
2015	2	5	3.22158	5.98935	-24.2122
2015	2	5	2.09103	5.89132	-23.9006
2015	2	5	5.50089	7.05787	-23.9837
2015	2	5	7.18639	7.4623	-23.7668
2015	2	5	4.57736	6.75959	-24.0998
2015	2	5	1.93905	5.96047	-23.2512
2015	2	5	3.48913	6.46339	-24.3756
2015	2	5	5.61601	6.82663	-24.1997
2015	2	5	4.00594	6.69913	-24.244
2015	5	11	3.91195	6.73986	-23.9035
2015	5	11	3.39107	6.13688	-23.9484
2015	5	11	4.44622	6.79812	-23.5525
2015	5	11	7.75791	6.79963	-24.2807
2015	5	11	5.91678	6.37005	-24.5758
2015	5	11	8.20237	6.85946	-23.8696
2015	5	11	3.94618	6.40421	-24.5507
2015	5	11	6.23992	6.92227	-24.0279
2015	5	11	6.33835	7.20271	-24.1984
2015	5	11	5.65848	7.18311	-24.203
2015	5	11	7.51535	7.04401	-24.6157
2015	5	11	7.18563	7.14255	-24.1487
2015	5	11	6.92203	7.44822	-23.9401
2015	5	11	5.22466	6.28418	-24.1665
2015	5	11	9.62791	6.95771	-24.1479
2015	5	11	5.00877	6.28453	-24.0238
2015	5	11	7.79905	7.06386	-24.4998
2015	5	11	7.02093	7.32557	-24.1209
2015	5	11	4.28836	6.75953	-24.7421
2015	5	11	8.57043	6.79222	-24.3209
2015	6	18	4.75927	6.79319	-23.8333
2015	6	18	9.06955	7.8364	-24.1083
2015	6	18	4.73072	6.76905	-24.5073
2015	6	18	4.60757	7.39491	-24.3398
2015	6	18	5.89807	7.38074	-24.03
2015	6	18	5.34961	7.13763	-24.4572
2015	6	18	6.81704	7.20718	-24.4594
2015	6	18	5.40809	8.36399	-24.2988
2015	6	18	4.40804	6.647	-24.9923
2015	6	18	3.82439	6.69386	-24.3975
2015	6	18	7.99135	8.01517	-24.5424
2015	6	18	8.94962	7.21578	-25.1734
2015	6	18	5.38574	7.52379	-24.4418
2015	6	18	6.83607	7.73197	-24.6392
2015	6	18	5.63593	7.47589	-24.8974
2015	6	18	8.08761	7.4893	-24.7564
2015	6	18	4.76109	6.67542	-24.3545
2015	6	18	5.41208	7.66144	-24.5305
2015	7	21	9.03853	7.07279	-24.0844
2015	7	21	5.77532	6.57203	-24.3256
2015	7	21	7.28915	7.07517	-24.3748
2015	7	21	4.67776	6.65824	-24.4196
2015	7	21	3.86472	7.3005	-24.6409
2015	7	21	4.49632	7.06601	-24.7625
2015	7	21	6.78231	7.42774	-24.2752
2015	7	21	7.57359	6.55769	-24.4049
2015	7	21	7.01548	6.99929	-24.6759
2015	7	21	5.36669	7.1352	-24.6614
2015	7	21	4.3961	6.93216	-24.4359
2015	7	21	5.31328	6.93462	-24.6102
2015	7	21	2.60147	7.93817	-21.9481
2015	7	21	5.52524	6.99804	-24.6018
2015	7	21	4.02488	6.19098	-24.5349
2015	7	21	6.29524	7.10375	-24.4316
2015	7	21	5.64376	7.20676	-24.316
2015	7	21	5.56384	6.57037	-24.2239
2015	7	21	6.79247	5.90766	-24.3389
2015	9	18	5.02052	6.56534	-24.5896
2015	9	18	3.90888	6.95695	-24.3265
2015	9	18	3.82384	8.81156	-20.6998
2015	9	18	5.9531	7.03985	-24.7794
2015	9	18	5.15249	6.85205	-24.5336
2015	9	18	7.01564	6.06531	-24.6955
2015	9	18	6.16547	7.43084	-24.7762
2015	9	18	5.23766	6.84398	-24.6492
2015	9	18	5.25782	6.74192	-24.5832
2015	9	18	6.34088	6.51229	-24.722
2015	9	18	5.30214	6.7092	-24.412
2015	9	18	5.38473	7.47201	-24.4185
2015	9	18	7.73192	7.1005	-24.4364
2015	9	18	5.66427	6.49711	-24.6562
2015	9	18	6.85739	7.04292	-24.2925
2015	9	18	4.03798	6.07588	-24.605
2015	9	18	4.93528	6.91969	-24.5231
2015	9	18	5.89524	6.83869	-24.5694
2015	9	18	8.10824	7.15009	-24.5693
2016	2	1	7.07946	7.38582	-24.2062
2016	2	1	8.39778	6.84902	-24.3187
2016	2	1	8.66104	7.00935	-23.0024
2016	2	1	4.90353	6.43877	-23.589
2016	2	1	6.37983	6.9763	-24.7143
2016	2	1	5.43857	6.43042	-24.9277
2016	2	1	4.99917	6.78045	-25.0583
2016	2	1	4.14341	6.33792	-24.2216
2016	2	1	5.23891	6.27421	-24.4466
2016	2	1	7.86341	7.63197	-24.364
2016	2	1	5.4579	5.86064	-25.4157
2016	2	1	5.70025	6.26932	-23.5306
2016	2	1	6.90214	6.51512	-24.8545
2016	2	1	4.67605	6.2999	-24.0806
2016	2	1	5.57037	6.25413	-25.1478
2016	2	1	5.98301	6.05906	-25.1662
2016	2	1	4.21507	6.62308	-25.4168
2016	2	1	7.37664	6.29253	-24.4629
2016	2	1	5.39595	4.81447	-23.7415
2016	2	1	4.92908	5.91565	-25.1092
2016	3	28	5.1998	6.77711	-24.4325
2016	3	28	10.7441	7.83456	-21.555
2016	3	28	6.30376	7.41492	-24.244
2016	3	28	5.9295	7.05793	-23.9787
2016	3	28	6.61101	6.82948	-24.189
2016	3	28	7.55269	7.00612	-24.6266
2016	3	28	7.28922	6.74988	-24.4192
2016	3	28	6.52677	6.83191	-24.6125
2016	3	28	6.69377	7.05733	-24.2531
2016	3	28	5.93904	6.56975	-24.2272
2016	3	28	3.74934	6.18911	-22.6351
2016	3	28	8.15729	7.64016	-24.1355
2016	3	28	2.91073	6.24591	-24.2175
2016	3	28	6.09382	7.00136	-24.2554
2016	3	28	6.30924	6.1002	-24.7114
2016	3	28	3.84221	5.63461	-23.9404
2016	3	28	6.34918	6.96838	-24.7022
2016	3	28	8.75519	7.56103	-23.9121
2016	3	28	5.1558	5.78836	-24.0911
2016	3	28	6.20336	7.12585	-24.7344
2016	4	19	6.53537	6.58247	-24.5367
2016	4	19	6.55702	7.02247	-23.29
2016	4	19	6.30154	6.16096	-24.622
2016	4	19	7.93616	6.40081	-24.532
2016	4	19	5.64892	6.18867	-23.3881
2016	4	19	9.32747	6.46759	-24.8283
2016	4	19	4.2283	7.29528	-19.7181
2016	4	19	6.01901	6.76282	-24.2647
2016	4	19	7.92333	7.30478	-24.2484
2016	4	19	5.11819	7.03703	-24.407
2016	4	19	8.01264	6.70667	-24.097
2016	4	19	4.96183	7.79845	-23.8126
2016	4	19	2.9086	5.70667	-23.7871
2016	4	19	5.2113	6.05429	-24.2623
2016	4	19	7.64364	8.01165	-24.0104
2016	4	19	4.20547	6.17765	-24.5228
2016	4	19	6.31784	6.97647	-24.4919
2016	4	19	6.31978	5.55402	-25.1259
2016	4	19	4.3701	6.19038	-24.0464
2016	4	19	8.03061	6.4558	-24.1157
2016	4	27	4.46663	6.45481	-23.7745
2016	4	27	4.79155	7.09901	-22.6546
2016	4	27	4.59374	6.60971	-24.3454
2016	4	27	8.08944	6.56984	-24.7599
2016	4	27	6.01527	6.56402	-24.448
2016	4	27	2.84529	6.50611	-24.3932
2016	4	27	6.63269	6.24886	-25.1668
2016	4	27	4.645	6.04286	-24.6969
2016	4	27	4.80334	6.59185	-24.2541
2016	4	27	4.87808	6.68051	-23.9324
2016	4	27	7.89051	7.46429	-24.1353
2016	4	27	5.11225	7.53289	-24.171
2016	4	27	6.16602	6.68795	-24.4519
2016	4	27	3.31735	6.41977	-24.44
2016	4	27	4.7784	6.76117	-24.0285
2016	4	27	4.21678	5.97888	-24.6616
2016	4	27	1.58299	9.53427	-25.3528
2016	4	27	3.02042	6.66676	-24.0255
2016	4	27	5.60924	6.86665	-24.4451
2016	4	27	4.4332	9.74737	-18.7861
2016	4	27	4.72721	6.6779	-24.3443
2016	4	27	9.8087	9.01165	-16.8693
2016	4	27	3.58427	7.05846	-23.5673
2016	5	19	2.6435	5.83493	-24.5861
2016	5	19	2.10412	6.78988	-24.4882
2016	5	19	4.03845	7.13567	-25.1376
2016	5	19	8.77788	7.73082	-24.8747
2016	5	19	4.88848	6.61405	-25.4257
2016	5	19	6.42503	7.79266	-25.1985
2016	5	19	2.06411	6.28206	-24.2441
2016	5	19	8.1456	8.61835	-19.7209
2016	5	19	7.55308	7.48519	-24.8961
2016	5	19	5.53608	7.69593	-24.7971
2016	5	19	3.44917	8.35792	-21.5068
2016	5	19	3.64066	8.24853	-23.5101
2016	5	19	5.81965	6.52461	-24.2127
2016	5	19	8.26807	8.42745	-21.4013
2016	5	19	2.19504	7.23969	-22.3156
2016	5	19	4.35065	8.01118	-23.1209
2016	5	19	6.03858	7.80322	-23.0304
2016	5	19	6.36917	8.20227	-17.0574
2016	5	19	6.23063	7.00569	-24.0325
2016	5	19	4.91678	7.66175	-23.3395
2016	9	12	10.1331	6.45582	-23.6708
2016	9	12	6.1296	7.16049	-24.3782
2016	9	12	8.25531	6.85093	-24.4852
2016	9	12	6.97663	6.50184	-24.4177
2016	9	12	12.2733	7.4927	-22.9536
2016	9	12	6.49601	7.10114	-24.9268
2016	9	12	5.01472	6.53882	-24.6644
2016	9	12	4.97605	6.3493	-24.6618
2016	9	12	6.85056	6.91413	-24.5003
2016	9	12	5.10536	6.05822	-24.4148
2016	9	12	3.18171	5.52188	-22.419
2016	9	12	8.22922	6.58999	-24.2838
2016	9	12	8.37205	7.09156	-24.1354
2016	9	12	5.41739	6.71682	-24.0336
2016	9	12	9.56644	7.18702	-24.4644
2016	9	12	4.28516	5.52962	-24.3336
2016	9	12	5.70582	6.66386	-24.8237
2016	9	12	6.5871	6.70988	-24.3862
2016	9	12	6.19941	6.70338	-24.8133
2016	9	12	3.16755	5.99039	-24.0756
2016	11	28	5.61558	7.74668	-25.0211
2016	11	28	5.76696	7.13935	-24.4594
2016	11	28	4.83582	7.98496	-23.6819
2016	11	28	4.91255	8.03842	-23.5375
2016	11	28	4.3763	7.84221	-23.6683
2016	11	28	2.33214	6.88037	-25.2188
2016	11	28	5.84161	7.00314	-23.9576
2016	11	28	4.63063	7.36017	-25.2533
2016	11	28	4.92878	6.84955	-24.0293
2016	11	28	3.70926	8.1641	-24.2631
2016	11	28	4.38758	6.75519	-24.1414
2016	11	28	6.16949	6.9506	-24.7916
2016	11	28	2.62596	6.68303	-24.6605
2016	11	28	5.62946	8.53679	-23.6259
2016	11	28	6.71485	6.74584	-24.038
2016	11	28	5.69968	7.32924	-24.356
2016	11	28	6.40673	6.74073	-24.8541
2016	11	28	4.42851	7.76397	-23.5445
2016	11	28	5.98712	7.18837	-24.715
2016	11	28	4.22162	7.2003	-25.005
2017	1	25	5.48584	6.53801	-24.2759
2017	1	25	6.48253	6.03918	-24.8324
2017	1	25	3.97407	6.53697	-24.1226
2017	1	25	6.69512	6.21689	-24.6514
2017	1	25	8.22818	6.48801	-24.6991
2017	1	25	4.15623	5.84435	-24.2804
2017	1	25	5.89829	6.71435	-24.0992
2017	1	25	5.91509	6.03223	-24.5246
2017	1	25	5.18823	6.14699	-23.7862
2017	1	25	7.038	5.74603	-23.967
2017	1	25	5.67369	6.31398	-24.3463
2017	1	25	8.27803	6.80105	-24.8019
2017	1	25	5.8634	6.00508	-24.5199
2017	1	25	4.4982	6.08101	-24.4084
2017	1	25	5.77405	8.13683	-25.061
2017	1	25	7.00111	6.82582	-24.6658
2017	1	25	5.69206	5.97196	-24.5535
2017	1	25	5.77725	6.47987	-24.4568
2017	1	25	5.85319	6.16027	-24.5569
2017	1	25	5.94401	6.79911	-24.7158

## Sheet: Table 1_IFEF_feces
food type	C/N molar ratio	δ15N(‰)	δ13C(‰)
cereal	7.97946	5.39634	-25.0645
cereal	10.1812	5.92574	-24.8264
cereal	6.52358	5.71792	-24.8832
cereal	8.47142	6.16991	-24.2935
cereal	7.60268	4.99341	-25.2666
cereal	7.83607	5.16642	-25.809
cereal	3.12769	6.17608	-25.7228
cereal	9.92305	6.99832	-24.873
cereal	11.9694	6.74964	-25.3774
cereal	3.94804	6.27122	-24.7301
cereal	2.92113	6.14853	-25.3797
cereal	6.37478	5.71254	-25.0447
cereal	2.42741	5.5241	-24.7678
cereal	8.81279	5.89327	-25.0874
cereal	5.33201	6.03024	-24.9133
cereal	6.41714	6.04652	-25.2335
cereal	4.32693	5.56812	-24.967
cereal	8.13072	5.72407	-25.1984
cereal	6.45255	5.88891	-25.0428
cereal	9.83046	6.5413	-25.1506
cereal	8.15892	6.38355	-25.2313
cereal	7.51904	5.12015	-25.8442
cereal	8.93651	6.10858	-24.9405
cereal	6.70998	5.06546	-25.5036
cereal	10.8771	6.22395	-25.1674
cereal	2.8843	5.59421	-24.5526
cereal	5.78747	5.1428	-25.4627
cereal	6.28759	5.22906	-25.1359
cereal	6.39091	5.44085	-25.0954
cereal	5.42599	5.80695	-25.2736
cereal	5.33297	5.12172	-25.2576
cereal	5.98181	4.89784	-25.2496
cereal	2.40566	5.38285	-24.7633
cereal	5.78945	5.9297	-25.3492
cereal	5.91491	5.30276	-25.8171
cereal	4.65447	5.68738	-24.7793
cereal	5.88755	5.01548	-25.4144
cereal	3.26361	4.7966	-24.6212
cereal	11.9754	5.20773	-25.8914
cereal	8.79941	5.54935	-25.3662
cereal	10.9597	5.17739	-26.4351
cereal	5.8301	4.57641	-25.2896
cereal	5.25399	4.71163	-25.1729
cereal	8.33875	5.63038	-25.2143
cereal	3.97189	5.39253	-25.0642
cereal	7.9194	4.89801	-25.4475
cereal	7.52621	5.22215	-25.0173
cereal	6.20743	5.62291	-25.0268
cereal	3.6419	5.68356	-24.9629
cereal	8.04279	5.91918	-26.1062
cereal	5.19522	5.83193	-25.3324
cereal	6.13591	5.4571	-24.5974
cereal	7.28158	5.03587	-25.3546
cereal	4.11821	5.02846	-25.2274
cereal	6.75466	5.1649	-24.6684
cereal	6.59965	5.52465	-25.0532
cereal	10.0531	5.31946	-25.7677
cereal	8.20345	6.259	-24.8209
cereal	6.0323	5.08119	-26.1504
cereal	4.74279	5.02061	-25.2406
cereal	6.7441	4.96843	-25.1647
cereal	9.35619	5.99784	-25.8137
cereal	5.69029	5.13538	-25.9211
cereal	8.04498	5.74022	-24.9404
cereal	4.4107	5.32829	-25.2601
cereal	10.2029	6.57931	-24.8092
cereal	3.0901	5.06078	-26.3266
cereal	3.50638	6.77978	-26.0916
cereal	5.81863	4.71385	-26.53
cereal	5.03993	5.39465	-24.9916
cereal	3.88936	4.42324	-26.369
cereal	10.1065	5.53269	-25.5918
cereal	10.3257	6.76151	-25.0452
cereal	11.84	6.40066	-25.4047
cereal	13.6942	6.64868	-25.7057
cereal	10.9253	6.49885	-25.915
cereal	5.3565	5.66085	-25.4824
fish	3.14625	10.1734	-19.7224
fish	3.26929	10.2801	-19.366
fish	2.17068	9.31177	-19.4551
fish	2.83657	10.4438	-19.8291
fish	4.02699	10.5338	-19.5445
fish	2.75997	10.5094	-19.4534
fish	2.9278	10.3977	-19.712
fish	3.47118	10.4513	-19.7775
fish	2.9364	9.9631	-19.5585
fish	3.23406	9.34624	-20.4607
fish	3.85428	10.709	-19.684
fish	2.99594	10.2718	-19.4997
fish	2.86662	9.59264	-19.5687
fish	2.90938	9.88473	-19.6462
fish	2.95114	9.83716	-19.6977
fish	3.13202	10.1421	-19.5238
fish	2.51632	9.46896	-19.1776
fish	2.95158	9.73864	-19.4656
fish	2.38419	9.03397	-19.0891
fish	4.18197	9.95919	-19.9391

## Sheet: Table 3_IFEF_feather
year	month	day	portion		C/N molar ratio	δ15N(‰)	δ13C(‰)
2014	11	21	primary		3.53474	10.537	-21.5596
2014	11	21	primary		3.52571	11.3379	-21.0406
2014	11	21	primary		3.51051	10.9747	-21.0911
2014	11	21	primary		3.50864	10.6863	-21.1457
2014	11	21	breast		3.56004	10.5852	-22.0746
2014	11	21	breast		3.61011	10.5969	-22.1606
2014	11	21	breast		3.56669	10.6613	-22.1516
2015	2	6	primary		3.55076	10.6431	-21.8389
2015	2	6	primary		3.49252	11.0532	-21.3259
2015	2	6	primary		3.49047	11.1266	-21.3419
2015	2	6	primary		3.49985	10.9936	-21.409
2015	2	6	breast		3.80127	10.9741	-22.2214
2015	2	6	breast		3.57774	10.2406	-22.107
2015	2	6	breast		3.60388	10.8972	-22.2018

## Sheet: Table 3_IFEF_blood
year	month	day	bird ID	type	C/N molar ratio	δ15N(‰)	δ13C(‰)
2015	6	18	Bird E	cell	3.64102	8.98562	-23.3439
2015	6	18	Bird B	cell	3.52041	9.44175	-22.6364
2015	6	18	Bird A	cell	3.5678	9.77177	-22.4655
2015	6	18	Bird D	cell	3.51265	9.36417	-22.7343
2015	6	18	Bird C	cell	3.52747	9.31666	-23.0002
2015	6	18	Bird E	plasma	6.20905	9.87647	-25.3845
2015	6	18	Bird B	plasma	6.31169	10.2086	-25.0456
2015	6	18	Bird A	plasma	6.00718	10.2279	-24.7627
2015	6	18	Bird D	plasma	6.01392	9.9022	-25.2451
2015	6	18	Bird C	plasma	6.27339	10.0414	-25.6234

## Sheet: Table 4_Torinoumi
species	Age	body mass (g)	Feces δ15N(‰)	Cell δ15N(‰)	Plasma δ15N(‰)	Whole δ15N(‰)	Feces δ13C(‰)	Cell δ13C(‰)	Plasma δ13C(‰)	Whole δ13C(‰)
GTT	A	114	7.75449				-20.5896
TS	J	56	5.35707				-23.4511
GK	J	111	3.30323				-23.8139
RNS	J	21	4.69033				-22.6606
CS	J	77	7.55979				-24.3049
TS	A	57	8.77337				-20.4318
TS	J	67	10.0472				-17.591
MS	J	58	8.40476				-20.1104
TS	J	50	5.82827				-25.2764
GTT	A	100	6.46059				-15.8871
RNS	J	23	9.14565				-19.3022
TS	J	62	6.09945				-22.9787
TS	J	57	6.36116				-21.0486
TS	J	59	7.70896				-22.2113
TS	J	55	9.58741				-20.5585
LS	J	155	6.12647				-25.2688
LS	J	139	9.54111				-24.7015
GTT	J	141	9.72369				-17.3357
GTT	J	153	10.5862				-17.8079
RNS	J	22	7.3213				-23.3874
RNS	J	21	9.10944				-21.2421
RNS	J	22	6.56201				-20.2227
GTT	J	85	9.13719				-19.7533
CS	J	53	8.46079				-27.4899
TS	J	59	9.49668				-19.1532
TS	J	70	8.89101				-16.8428
RNS	J	22	3.21609				-20.4562
RNS	J	24	5.12704				-21.1366
RNS	J	21	5.68583				-21.728
RNS	J	23	8.30397				-20.6398
RNS	J	20	7.08256				-21.6874
RNS	J	24	10.0957				-17.2999
RNS	J	21	5.09631				-20.4563
LTS	J	22	5.91208				-29.2516
RNS	J	25	8.29655				-21.1416
BBS	J	29	8.24772				-22.6388
GSP	J	85	6.04306				-16.7573
RNS	J	23	9.32695				-19.4262
RNS	J	28	7.4538				-20.1731
RNS	J	23	9.73937				-18.7159
RNS	J	25	8.86161				-21.0278
KP	J	47	7.07601				-20.6347
KP	J	40	10.0696				-21.8687
RNS	J	31	9.80535				-18.4867
RNS	J	26	8.17247				-19.1085
RNS	J	24	9.03351				-18.4917
RNS	J	32	8.76309				-18.629
GP	A	302	13.4139				-17.9623
GTT	J	153	12.609				-18.2013
GTT	J	85	10.9851				-19.1742
RNS	J	26	9.41276				-17.2613
RNS	J	25	10.9277				-19.2735
RNS	J	25	8.3858				-19.2149
RS	J	99	20.9999				-16.1006
RNS	J	27	5.93391				-19.1865
RTS	J	85	6.75759				-17.6831
RTS	J	106	6.69029				-23.8348
GTT	J	98	8.79724				-20.979
STS	J	73	6.31869				-25.3196
DL	J	43	5.44011				-21.9711
GTT	J	115	11.2337				-18.0496
GTT	J	114	8.86217				-19.1043
DL	J	48	7.2625				-24.0939
RS	J	140	5.88765				-17.9938
KP	J	47	9.04968				-19.1672
DL	J	44	6.70491				-21.3447
DL	J	51	2.47631				-22.1237
DL	J	47	8.17761				-21.4975
DL	J	49	6.63598				-21.3594
DL	J	44	7.47089				-19.9982
DL	J	47	12.0279				-20.2552
DL	J	48	8.61651				-23.4611
TMS	J	23	10.9251				-20.5036
DL	J	48	3.22047				-19.6152
DL	A	53	10.2708				-23.6929
DL	J	49	8.59286				-19.6422
STS	J	60	4.86569				-27.3213
BAR	J	212	9.17639				-20.8662
DL	J	53	11.0734				-20.8286
DL	J	49	7.63119				-20.7086
DL	J	58	12.342				-21.043
CSP	J	91	7.37068				-23.11
DL	J	55	11.1607				-21.9156
DL	A	50	11.7017				-19.877
DL	J	53	7.66603				-19.6399
DL	J	60	11.9869				-20.8643
DL	J	53	5.19889				-17.7754
DL	J	51	6.61583				-20.6291
DL	J	55	6.03595				-25.2703
PGP	A	106	10.15				-19.84
RTS	A	69	7.79			13.62	-17.59			-16.58
RTS	A	77	7.18			8.79	-20.16			-21.1
RTS	A	84	6.96			7.23	-21.14			-24.56
RTS	A	87	8.96			7.94	-21.48			-10.56
GTT	A	72	6.78				-18.95
GK	A	123	7.62			11	-18.88			-15.61
RNS	A	25	9.92			8.46	-17.12			-14.21
GTT	A	83	9.22			9.19	-16.33			-12.41
RTS	A	85	11.89				-21.18
GTT	A	83	7.34			8.92	-20.11			-11.65
GTT	A	68	3.5			5.51	-23.38			-22
GTT	A	86	10.38				-19.29
RTS	A	90	11.19				-19.25
GTT	A	75	7.46				-18.89
RNS	A	29	9.49				-20.69
DL	J	59	11.99			13.55	-20.17			-16.53
GTT	A	95	5.7				-26.17
GTT	A	82	4.73				-20.47
RTS	A	83	6.76				-22.58
RTS	A	83	7.54				-15.25
RTS	A	94	7.31				-18.94
WB	A	319				10.97	-26.43			-24.12
RNS	A	27	8.55				-23.05
RNS	A	23	9.28			9.6	-20.07			-15.2
RNS	A	29	9.22				-27.93
RTS	A	112	7.19				-21.13
RNS	A	31	10.62				-20.13
RNS	A	28	7.85			10.72	-16.11			-13.28
RNS	A	28	9.95			9.73	-16.18			-14.43
RNS	A	26	8.96				-17.11
CS	A	65	8.04				-27.23
CS	A	41	6.59				-25.84
RTS	A	87	9.83			14.95	-16.65			-14.28
RTS	A	98	9.49			10.8	-10.82			-13.3
RTS	A	88	10.35				-18.93
RTS	A	85	9.37				-16.47
GK	A	119	7.88				-15.65
CS	J	46	9.95				-18.29
TS	J	53	4.73			6.5	-19.98			-23.29
TS	J	57	7.9			6.88	-22.34			-27.21
TS	J	63	6.35			6.78	-25.37			-25.19
LTS	J		5.89				-23.14
LTS	J		4.44				-22.88
LTS	J		6.24				-24.93
MS	J		8.8				-21.4
TS	J		7.47				-26.06
LSP	A		8.71				-20.61
GK	J		3.47				-22.57
RNS	J		7.42				-20.49
RNS	J		7.75				-18.89
RNS	J		7.98				-18.99
RNS	J		9.15				-20.87
RNS	J		10.04				-19.02
RNS	J		7.79				-20.92
RNS	J		9.72				-19.04
TS	J	78	9.68			10.54	-18.87			-20.47
TS	U		11.14				-18.77
RNS	J	22	6.63				-19.18
RNS	J	24	9.75				-16.93
TMS	J	16	8.59				-23.2
RNS	J	25	8.17				-19.65
RNS	J	20	8.4				-19.19
RNS	J	23	9.65				-22.46
TS	J	75				13.47				-17.62
RNS	J	32	10.74			11.78	-19.26			-18.25
RNS	J	28	9.34				-17.42
RNS	J	37	10.18				-17.83
BTG	J		10.33				-15.87
RNS	J	25	11.01			12.25	-17.57			-18.11
RNS	J	32	12.34			13.28	-18.24			-16.28
RNS	J	31	12.46			11.93	-18.09			-17.55
RNS	J	32	12.52			13.4	-17.27			-15.8
RNS	J	26	10.64			12.75	-18.31			-17.05
DL	J	48	7.84				-19.98
DL	J	46	10.56				-20.78
DL	J	45	8.7				-20.71
GTT	J	132	13.52			13.61	-18.68			-17.5
RNS	J	33	11.5			12.32	-18.04			-16.99
DL	J	49	11.48				-24.64
RTS	A	82	8.60988	13.2528	13.7846				-16.0986
RTS	A	90	6.15184	8.006	9.24383		-12.4322		-11.1576
GTT	A	91	7.3651	5.98133	8.42503		-16.212		-13.3586
GTT	A	81	7.5705				-23.3052
RNS	A	27	10.8302				-17.0203
DL	J	54	12.2533	13.5582	13.1572		-17.2764		-15.7307
RS	A	93	8.18622				-22.9564
GTT	A	98	10.9827	8.62021	12.9063		-15.3033		-14.9371
GTT	A	68	8.48972				-17.6958
RNS	A	25	9.55128				-22.0822
RNS	A	29	12.7991				-17.2102
RNS	A	27	9.16492	11.3865	12.9775			-12.6579	-14.7982
RNS	A	25	7.67216				-18.863
RNS	A	28	9.35464				-21.115
RNS	A	29	11.9796				-21.4283
RNS	A	36	6.23672				-20.2123
RNS	A	39	6.45843				-18.7051
DL	J	58	11.8816				-18.781
DL	A	65	7.73385				-20.5805
GTT	U		7.12988				-17.7793
WB	U		4.25257				-20.1879
TS	J	54	9.39767				-20.454
CS	A	68	7.25192	8.36615	8.93844		-25.3231	-23.3289	-25.0969
CS	J	65	7.05777	8.51898	9.28978		-25.185	-21.8834	-24.2529
GTT	A	80	7.70292	8.21962	10.8823		-22.5247	-20.1955	-18.9652
GTT	A	92	9.8189	9.78014	11.2592		-24.8819	-27.3255	-23.4322
LRP	J	32	5.90842	5.31992	7.05416		-20.945	-21.247	-22.7671
TS	J	54	7.50691	6.88714	9.59293		-25.2987	-28.6417	-24.9373
TS	J	70	8.54599	6.22112	11.5943		-18.2322	-24.3043	-19.8389
TS	J	54	8.82212	7.29558	11.8164		-18.0773	-22.2334	-19.7018
TS	J	61	10.4718	8.90988	12.5275		-19.4629	-21.0096	-18.3205
RNS	J	25	6.5967	8.4679	11.2913		-20.5352	-18.976	-18.5198
RNS	J	25	8.75848	6.5511	12.3558		-20.2722	-18.7985	-19.4627
LSP	J	57	6.74048	3.33144	9.98172		-22.2353	-22.9452	-21.8239
TS	J	58	10.8657				-21.2978
TS	J	57	8.47314				-20.2579
LTS	J	30	7.05978	6.68445	8.3544		-19.4429	-25.6067	-18.4581
RNS	J	21	6.6099	10.1434	10.0824		-21.0528	-17.6025	-18.4807
RNS	J	26	9.17035	8.697	12.646		-19.2655	-20.9829	-19.034
RNS	J	27	10.6885	8.71798	12.5837		-19.1744	-20.504	-18.6458
RNS	J	23	9.86919				-18.7017
RNS	J	23	5.07653	9.31083	9.40484		-22.0901	-17.5218	-18.1823
RNS	J	24	11.2231	10.8952	12.7105		-19.5053	-17.4451	-19.0065
RTS	J	82	7.37055				-16.0228
RTS	J	100	9.8903				-14.7969
RNS	J	29	10.3156				-18.1612
RNS	J	25	9.2983	10.1031	13.5496		-15.8026	-17.6494	-17.9975
RNS	J	26	8.83163				-18.3743
RNS	J	24	7.23234				-17.8
RNS	J	22	10.1553				-18.9134
SL	J	45	11.2147	9.79476	13.4152		-19.2453	-19.8935	-19.764
RNS	J	27	9.90876				-19.2927
RNS	J	25	9.09724				-18.4391
RNS	J	26	10.7891				-18.1514
RNS	J	24	9.31919	9.85939			-14.9263	-17.2362
RNS	J	32	10.0689	10.4889	13.9173		-17.0764	-20.1376	-18.1468
BTG	J		8.73507				-22.1111
RNS	J	26	11.9642				-16.9682
RNS	J	27	11.3426				-18.8399
RNS	J	37	7.07615	9.94928			-25.4899	-17.5363
RNS	J	30	9.66348				-18.1145
RNS	J	29	8.72565	10.4363			-16.8123	-14.5841
RNS	J	30	7.10394	8.97783			-19.4749	-18.3424
DL	J	38	7.19474	8.81197	10.0694		-21.8683	-21.8248	-22.3616
DL	A	47	6.79635	7.54108			-20.7141	-16.193
RNS	J	27	7.95036	9.95096	12.2742		-18.9522	-18.6504	-17.9262
LSP	J	97	4.05007	8.2596	8.00435		-25.2572	-20.9085	-24.7595
DL	A	50	9.8452	8.55181	12.5536		-21.4947	-20.2753	-19.888
RNS	J	38	9.46868	10.7388			-16.578	-16.2844
CG	J		10.68	12.5542	14.146		-18.375	-20.5999	-21.0694
GTT	J	98	11.3715	11.2834	12.9411		-17.9995	-19.4988	-18.7428
RTS	J	78	11.6223	13.2998	14.0633		-16.3734	-14.6023	-17.8639
DL	J	47	7.26704	9.54556	10.4346		-21.9561	-19.9993	-19.8061
GTT	J	80	7.0186	8.24283	9.72482		-19.1993	-27.725
DL	J	40	5.53509	7.87635	9.00599		-21.4326	-16.1203	-17.8388
DL	J	46	10.1398				-21.3177
RNS	J	26	8.6606				-19.1312
DL	J	51	9.97666	10.5259	12.3221		-21.8762	-19.3066	-20.9294
DL	J	44	9.32399	10.2892			-21.1121	-18.0223
DL	J	44	11.1125	8.79797	13.2472		-22.1444	-21.9616	-21.5764
DL	J	46	6.96332	11.116	12.529		-21.8896	-17.2972	-19.5064
DL	J	60		10.9395	13.588			-18.6545	-19.0441
DL	J	59	12.5833	10.3339	13.656		-18.6546	-17.2867	-19.777
DL	J	56	11.4495	10.6998	13.5583		-19.4225	-17.5659	-17.8144
DL	A	51	12.6337	12.0358			-20.2363	-18.3104
DL	A	55	12.8422	12.7242	14.0154		-18.7833	-20.1312	-20.0041
DL	J	60	11.6481	11.5843	14.2665		-18.0998	-18.5745	-18.0051
DL	J	52	11.6882	11.3224			-21.4762	-18.7579
CS	J	57	7.13745	8.72847	9.46001		-24.2837	-22.4267	-23.8076
DL	J	53	10.5413	10.0572			-18.646	-19.3864
DL	J	59	12.8461	13.4732	14.7151		-25.3177	-22.2743	-23.9381
DL	A	56	11.6243	12.7483			-20.3784	-18.36
DL	A	59	12.9281	12.6724	14.9685		-24.253	-19.2727	-22.7302
